# Supplementary material for: Using machine learning to analyze mental health in distance education during the COVID-19 pandemic: an opinion study from university students in Mexico
Source: PeerJ Comput Sci. 2024 Aug 8;10:e2241. doi: 10.7717/peerj-cs.2241 (PMC11323079; doi:10.7717/peerj-cs.2241)
Supplement: Supplemental Information 5 [file peerj-cs-10-2241-s005.py]

# -*- coding: utf-8 -*-
"""EFA Algorithm.ipynb

Automatically generated by Colaboratory.

Original file is located at
    https://colab.research.google.com/drive/1t3gvUhUcvxrvscnFjXMjDwa4REDfODO2
"""

# Install necessary libraries for factor analysis, file handling, and visualization
!pip install factor_analyzer openpyxl matplotlib

from google.colab import files
import pandas as pd
import io
from factor_analyzer import FactorAnalyzer
from factor_analyzer.factor_analyzer import calculate_bartlett_sphericity, calculate_kmo
import matplotlib.pyplot as plt
import numpy as np

# Upload the file
uploaded = files.upload()
filename = next(iter(uploaded))  # Retrieves the name of the first uploaded file

# Read the dataset specifying 'openpyxl' engine for .xlsx files
data = pd.read_excel(io.BytesIO(uploaded[filename]), engine='openpyxl')

# Calculate Bartlett's test of sphericity and KMO
chi_square_value, p_value = calculate_bartlett_sphericity(data)
kmo_all, kmo_model = calculate_kmo(data)
print(f"Bartlett's test of sphericity: chi-square={chi_square_value}, p-value={p_value}")
print(f"KMO: {kmo_model}")

# Determining the number of factors and conducting factor analysis
fa = FactorAnalyzer(rotation=None, impute="drop", n_factors=data.shape[1])
fa.fit(data)
ev, v = fa.get_eigenvalues()
print("Eigenvalues:", ev)
loadings = fa.loadings_

# Factor analysis with rotation (adjust the number of factors based on previous analysis)
fa = FactorAnalyzer(rotation="varimax", n_factors=3)  # Adjust this value based on the eigenvalue analysis
fa.fit(data)
loadings = fa.loadings_
print("Factor loadings:", loadings)

# Create a bar plot of eigenvalues
plt.figure(figsize=(10, 6))
plt.bar(range(1, data.shape[1]+1), ev)
plt.title('Bar Plot of Eigenvalues')
plt.xlabel('Factor Number')
plt.ylabel('Eigenvalue')
plt.xticks(range(1, data.shape[1]+1))
plt.axhline(y=1, color='r', linestyle='--')
plt.show()

# Creating DataFrame with results from methods
# Calculating the percentage of variance explained by each factor
variance_explained = fa.get_factor_variance()
total_variance_explained = variance_explained[1]*100  # In percentage

# Creating the DataFrame
results_df = pd.DataFrame({
    'Factor Number': range(1, data.shape[1]+1),
    'Eigenvalues': ev,
    'Variance Explained (%)': np.append(total_variance_explained, [np.nan]*(data.shape[1]-len(total_variance_explained)))  # Adjusting the size
})

print("Summary of results from each method:")
print(results_df)


# Factor analysis with rotation (adjust the number of factors based on previous analysis)
# Adjust this value based on the eigenvalue analysis and bar plot
fa = FactorAnalyzer(rotation="varimax", n_factors=3)
fa.fit(data)
